# Supplementary material for: Characterization of Canine Otitis Externa Pseudomonas aeruginosa Isolates and Their Sensitivities to Different Essential Oils
Source: Animals (Basel). 2025 Mar 13;15(6):826. doi: 10.3390/ani15060826 (PMC11939669; doi:10.3390/ani15060826)
Supplement: Supplementary file 1 [file animals-15-00826-s001.zip]

Archive with 4 entries (4 files):
- Supplementary Data S4_identify factors influencing biofilm formation 30 °C and 37 °C , linear regression.jasp
- Supplementary Data S3_identify factors influencing biofilm formation 37 °C , linear regression.jasp
- Supplementary Data S2_identify factors influencing biofilm formation 30 °C , linear regression.jasp
- Supplementary Data S1_identified significant difference among essential oils and their concentrations, ANOVA pseudomonas.jasp
